# Supplementary material for: Evaluation of Antibiotic Resistance in Bacterial Strains Isolated from Sewage of Slaughterhouses Located in Sicily (Italy)
Source: Int J Environ Res Public Health. 2021 Sep 12;18(18):9611. doi: 10.3390/ijerph18189611 (PMC8467622; doi:10.3390/ijerph18189611)
Supplement: Supplementary file 1 [file ijerph-18-09611-s001.zip]

Archive with 1 entries (1 files):
- ijerph-1360356-supplementary.pdf
